# Supplementary material for: Research inefficiencies in external validation studies of the Framingham Wilson coronary heart disease risk rule: A systematic review
Source: PLoS One. 2024 Sep 13;19(9):e0310321. doi: 10.1371/journal.pone.0310321 (PMC12140082; doi:10.1371/journal.pone.0310321)
Supplement: S1 Dataset — (XLSX) [file pone.0310321.s008.xlsx]

## Sheet: Definition and code
Study title	Research inefficiencies in external validation studies of the Framingham Wilson coronary heart disease risk rule: A systematic review
Abbreviations		CHD	Coronary heart disease
		CPR	Clinical prediction rule
Data item	Code	Category	Definition
ID		Study identification	A unique study identification number assigned to each study according to the publication date
First author		First author	The last name of the study's first author
Year		Publication year	The year when the study was published
Month		Publication month	The month when the study was published
Aim	0	External validation studies	Studies in which one of the stated aims was externally validating Framingham Wilson CHD risk rule
	1	Other studies with a performance measure	Studies that did not aim to externally validate the Framingham Wilson CHD risk rule but in which a valid performance measure of a CPR was reported or could be calculated using provided data
Location	0	USA	Studies conducted within the USA
	1	Elsewhere	Studies conducted outside the USA
Cohort		Cohort	The name of the cohort used in the study
Journal		Journal	The name of the journal where the study was published
Impact factor		Impact factor	The impact factor of the journal according to the 2021 Web of Science journal citation report
Follow up		Follow up	The duration of the follow up in year
Calibration	0	Reported P/O ratio	Studies that reported P/O ratio or provided sufficient data to calculate it
	1	Did not report P/O ratio	Studies that neither reported P/O ratio nor provided sufficient data to calculate it
Discrimination	0	Reported c statistic	Studies that reported c statistic or provided sufficient data to calculate it
	1	Did not report c statistic	Studies that neither reported c statistic nor provided sufficient data to calculate it
Description	0	Risk equation	Studies that either reported or described the format of the Framingham Wilson CHD risk rule evaluated as risk equation
	1	Risk score	Studies that either reported or described the format of the Framingham Wilson CHD risk rule evaluated as risk score
	2	Unclear	Studies that did not report nor describe the format of the Framingham Wilson CHD risk rule evaluated
Missing data	0	Complete case analysis	Studies that conducted complete case analysis
	1	Imputation	Studies that conducted a type of imputation
	2	Unclear	Studies that did not clearly report how missing data were handled
a		Predicted number of events	The number of participants predicted to have the outcome event according to the Framingham Wilson CHD risk rule
b		Predicted number of non-events	The number of participants predicted not to have the outcome event according to the Framingham Wilson CHD risk rule
c		Observed number of events	The number of participants who had the outcome event during 10-year follow-up
d		Observed number of non-events	The number of participants who did not have the outcome event during 10-year follow-up
c statistic		c statistic	c statistic reported or calculated using data provided in the study
Performance	0	Adequate	Study authors concluded that the Framingham Wilson CHD risk rule performed adequately
	1	Updated poor performance	Study authors concluded that the Framingham Wilson CHD risk rule performed poorly and updated the CPR
	2	Did not update poor performance	Study authors concluded that the Framingham Wilson CHD risk rule performed poorly but did not update the CPR
	3	Did not conclude	Study authors did not clearly conclude whether the Framingham Wilson CHD risk rule performed adequately
	4	Not applicable	This item is not applicable to these studies because they were not aimed to externally validate the Framingham CHD risk rule
These data were independently extracted by two authors: JWB and LA.

## Sheet: Data
ID	First author	Year	Month	Aim	Location	Cohort	Journal	Impact factor	Follow up	Calibration	Discrimination	Description	Missing data	a	b	c	d	c statistic	Performance
1	Suka	2001	11	1	1	Japanese male worker study	Hypertension Research	5.525	6	1	1	1	0	592	5019	133	5478	0.71	0
2	Suka	2002	3	1	1	Japanese male worker study	Methods of Information in Medicine	1.8	6	1	1	0	0	818	4793	625	4986	0.62	0
3	Orford	2002	7	1	0	Normative Aging Study	American Heart Journal	5.099	10	1	1	2	0	222	1171	206	1187	0.63	2
4	Empana	2003	11	1	1	PRIME-UK	European Heart Journal	35.855	5	1	1	0	2	322	2077	197	2202	0.66	2
5	Empana	2003	11	1	1	PRIME-France	European Heart Journal	35.855	5	1	1	0	2	926	6433	325	7034	0.68	2
6	Protopsaltis	2004	1	1	1	Tzaneio General Hospital	Diabetes Care	17.155	10	0	1	2	0			108	231	0.65	0
7	Koenig	2004	3	0	1	MONICA/KORA	Circulation	39.922	6.6	0	1	2	0			191	3244	0.735	4
8	Nawrot	2004	4	0	1	FLEMENGHO	Journal of Human Hypertension	2.877	7.2	1	0	1	0	126	643	135	634		4
9	Ducloux	2004	7	1	1	French renal transplant cohort	Kidney International	18.998	6	1	0	2	2	27	317	44	300		2
10	Blake	2004	8	0	0	BLSA	Diabetes	9.305	9.5	1	0	2	2	90	847	117	820		4
11	Jimeno-Mollet	2005	1	1	1	El estudio Raval Sud	Atención Primaria	2.206	10	1	0	2	0	33	79	19	93		2
12	Ferrario	2005	4	1	1	CUORE	International Journal of Epidemiology	9.685	9.1	1	0	0	0	950	5915	342	6523		1
13	Mora	2005	4	0	0	Johns Hopkins Sibling Study	Circulation	39.922	8.7	1	0	0	2	74	753	125	702		4
14	Corona	2005	8	0	1	Mexico City Diabetes Study	Kidney International	18.998	7	0	1	1	0			41	1468	0.685	4
15	Guckelberger	2006	3	1	1	Charité-Universitätsmedizin Berlin liver transplant	Liver Transplantation	6.112	10	0	1	2	0			40	1468	0.707	2
16	Cañón Barroso	2006	4	1	1	Centro de Salud: La Paz 1	Medicina Clinica	3.2	10	1	0	2	0	48	142	28	162		2
17	Marrugat	2007	1	1	1	VERIFICA	Journal of Epidemiology and Community Health	6.286	5	1	1	2	0	413	5319	180	5552	0.704	2
18	Reissigová	2007	1	1	1	STULONG	Methods of Information in Medicine	1.8	10	1	1	2	0	83	563	106	540	0.638	1
19	Denes	2007	3	0	0	Women’s Health Initiative	Journal of the American Medical Association	157.375	5.6	0	1	2	0			246	540	0.69	4
20	Canon-Barroso	2007	4	1	1	Centro de Salud: La Paz 1	Medicina Clinica	3.2	10	1	1	2	0	56	150	31	175	0.55	2
21	Miyasaka	2007	4	0	0	Incident Atrial Fibrillation cohort	American Journal of Medicine	5.928	6	1	0	2	2	221	1182	287	1116		4
22	Mainous	2007	5	1	0	ARIC	American Journal of Cardiology	3.133	10	0	1	2	2			1108	175	0.75	3
23	Nilsson	2007	5	0	1	Malmö Diet and Cancer (MDC) study	Diabetic Medicine	4.213	11	1	0	0	0	599	4448	160	4887		4
24	Van Der Steeg	2007	5	0	1	EPIC-Norfolk	Annals of Internal Medicine	51.598	6	0	1	2	0			869	1511	0.594	4
25	Meuwese	2007	7	0	1	EPIC-Norfolk	Journal of the American College of Cardiology	27.206	8	0	1	2	2			1138	2237	0.59	4
26	Comín	2007	7	1	1	VERIFICA	Revista Espanola de Cardiologia	7.05	5	0	0	2	0			180	5552		2
27	Cañón-Barroso	2007	7	1	1	Centro de Salud: La Paz 1	Revista Española de Salud Pública	1.333	10	1	1	2	0	172	839	108	903	0.69	2
28	Vaidya	2007	11	1	0	Johns Hopkins Sibling Study	American Journal of Cardiology	3.133	10	1	0	1	2	72	712	108	676		2
29	Buitrago	2008	6	0	1	Centro de Salud: La Paz 1	Nefrologia	3.084	10	1	0	2	0	139	706	84	761		4
30	Simmons	2008	6	1	1	EPIC-Norfolk	Archives of Internal Medicine/JAMA Internal Medicine	44.424	8.5	0	1	0	0			680	9615	0.71	0
31	Calvo-Hueros	2008	6	1	1	Centro de Salud: La Paz 1	Medicina Clinica	3.2	10	1	1	2	0	154	758	90	822	0.61	2
32	Fowkes	2008	7	0	0	ARIC	Journal of the American Medical Association	157.375	13.2	1	0	0	1	1366	12743	717	13392		4
33	Fowkes	2008	7	0	1	Belgian Physical Fitness	Journal of the American Medical Association	157.375	10.9	1	0	0	1	227	1841	89	1979		4
34	Fowkes	2008	7	0	0	Cardiovascular Health	Journal of the American Medical Association	157.375	11.1	1	0	0	1	691	3934	734	3891		4
35	Fowkes	2008	7	0	1	Edinburgh Artery	Journal of the American Medical Association	157.375	15.7	1	0	0	1	262	1130	112	1280		4
36	Fowkes	2008	7	0	0	Framingham Offspring	Journal of the American Medical Association	157.375	7.4	1	0	0	1	345	2781	107	3019		4
37	Fowkes	2008	7	0	0	Honolulu Heart Program	Journal of the American Medical Association	157.375	6.2	1	0	0	1	987	2136	324	2799		4
38	Fowkes	2008	7	0	1	Limburg PAOD	Journal of the American Medical Association	157.375	7.1	1	0	0	1	363	1988	188	2163		4
39	Fowkes	2008	7	0	1	Men Born in 1914	Journal of the American Medical Association	157.375	13.3	1	0	0	1	123	268	71	320		4
40	Fowkes	2008	7	0	1	Rotterdam	Journal of the American Medical Association	157.375	11	1	0	0	1	990	4659	496	5153		4
41	Fowkes	2008	7	0	0	San Diego	Journal of the American Medical Association	157.375	18.3	1	0	0	1	77	481	87	471		4
42	Fowkes	2008	7	0	0	San Luis Valley Diabetes	Journal of the American Medical Association	157.375	15.7	1	0	0	1	181	1331	91	1421		4
43	Fowkes	2008	7	0	0	Strong Heart	Journal of the American Medical Association	157.375	9.8	1	0	0	1	547	3779	374	3952		4
44	Fowkes	2008	7	0	0	Women’s Health and Aging	Journal of the American Medical Association	157.375	5	1	0	0	1	49	640	298	391		4
45	Becker	2008	10	1	1	Munich Diabetes	BMC Cardiovascular Disorders	2.174	8.1	1	1	2	0	137	579	196	520	0.66	2
46	Davis	2009	2	1	1	FDS (Fremantle Diabetes Study)	Medical Journal of Australia	12.776	5	1	1	2	0	93	604	130	567	0.59	2
47	Jimenez-Corona	2009	7	1	1	Mexico City Diabetes study	Salud Pública de México	2.259	6.2	1	0	0	0	105	1562	91	1576		2
48	Rana	2009	10	0	1	EPIC-Norfolk	Heart	7.369	6	0	1	2	2			921	1629	0.59	4
49	Chang	2009	11	0	0	Methodist Hospital study	Journal of the American College of Cardiology	27.206	6.9	1	0	2	0	129	997	204	922		4
50	Van Der Heijden	2009	11	1	1	Hoorn study	Diabetes Care	17.155	10	0	1	2	0			197	1629	0.663	2
51	Onat	2010	4	1	1	TARFS	Cardiology	2.342	7.2	1	0	1	0	247	2780	538	2489		2
52	Kim	2010	5	0	0	Women’s Health Initiative	Journal of the American College of Cardiology	27.206	6.4	0	1	2	0			321	1629	0.679	4
53	Brunner	2010	5	1	1	Whitehall II study	Diabetic Medicine	4.213	11.3	1	1	2	0	522	6346	394	6474	0.7	3
54	Buitrago	2010	7	1	1	Centro de Salud: La Paz 1	Renal Failure	3.222	10	1	0	2	2	138	618	87	669		2
55	Lorenz	2010	8	0	1	CAPS	European Heart Journal	35.855	8.5	1	0	2	2	245	4659	317	4587		4
56	Buitrago	2010	8	0	1	Centro de Salud: La Paz 1	British Journal of general Practice	6.302	10	1	0	2	0	153	746	93	806		4
57	Cañón-Barroso	2010	9	1	1	Centro de Salud: La Paz 1	Scandinavian Journal of Primary Health Care	3.147	10	1	1	2	0	79	529	48	560	0.7	2
58	Erbel	2010	10	0	1	Heinz Nixdorf Recall (HNR)	Journal of the American College of Cardiology	27.206	5	1	1	1	0	472	3657	184	3945	0.681	4
59	Ensrud	2010	10	0	1	PEARL	Circulation	39.922	5	1	0	2	2	599	7957	460	8096		4
60	Sivapalaratnam	2010	10	0	1	EPIC-Norfolk	Heart	7.369	10.9	1	0	2	2	4399	18442	2538	20303		4
61	Baena-Díez	2010	11	0	1	Zona Franca Cohort study	Revista Española de Cardiología	7.05	10	1	0	0	0	134	797	57	874		4
62	Möhlenkamp	2011	3	0	1	Heinz Nixdorf Recall (HNR)	Journal of the American College of Cardiology	27.206	5.1	1	0	2	0	446	3520	176	3790		4
63	Möhlenkamp	2011	3	0	1	Heinz Nixdorf Recall (HNR)	Atherosclerosis	6.851	5.1	1	0	2	0	146	1788	72	1862		4
64	Buitrago	2011	9	1	1	Centro de Salud: La Paz 1	Annals of Family Medicine	5.707	10	1	1	2	0	52	395	30	417	0.71	2
65	Malik	2011	10	0	0	MESA	Diabetes Care	17.155	6.4	1	1	1	0	704	5899	461	6142	0.73	4
66	Rodondi	2012	3	1	0	Health ABC study	PLoS ONE	3.752	8.3	1	1	0	0	327	1866	416	1777	0.58	1
67	Treeprasertsuk	2012	7	1	0	NAFLD	Liver International	8.754	10	1	0	2	0	34	275	34	275		0
68	Merry	2012	8	1	1	CAREMA	European Journal of Preventive Cardiology	8.526	10.9	0	1	2	0			783	19272	0.792	2
69	Drawz	2012	12	0	1	ALLHAT	American Heart Journal	5.099	5	0	1	2	0					0.617	4
70	Sondermeijer	2013	2	0	1	EPIC-Norfolk	European Heart Journal	35.855	11.4	1	0	1	0	1333	7064	1161	7236		4
71	Ye	2013	4	0	1	NSHS95	American Journal of Cardiology	3.133	8.7	1	0	2	0	70	1847	187	1730		4
72	Isaac	2013	9	0	1	Rotterdam	Arteriosclerosis Thrombosis Vascular Biology	10.514	9.8	1	1	2	2	1479	6651	942	7188	0.65	4
73	Fowkes	2014	3	0	1	ABI Collaboration-Development	European Journal of Preventive Cardiology	8.526	12.3	0	1	2	1			2172	22535	0.694	4
74	Fowkes	2014	3	0	1	ABI Collaboration-Validation	European Journal of Preventive Cardiology	8.526	11.7	0	1	2	1			778	19312	0.634	4
75	Nishimura	2014	3	1	1	Suita study	Journal of Atherosclerosis and Thrombosis	4.399	11.8	0	1	2	0			213	5308	0.768	1
76	Leistner	2014	6	0	1	DETECT trial	European Journal of Preventive Cardiology	8.526	5	1	0	2	2	564	5006	216	5354		4
77	Kälsch	2014	6	0	1	Heinz Nixdorf Recall (HNR)	Heart	7.369	9.1	1	0	2	0	452	3492	151	3793		4
78	Gander	2014	8	1	0	ACLS	Preventing Chronic Disease	4.354	12	0	1	2	0			587	33970	0.77	0
79	Goldstein	2014	8	0	0	ARIC	Frontiers in Genetics	4.772	10	1	1	0	0	628	7863	620	7871	0.758	4
80	Silverman	2014	9	0	0	MESA	European Heart Journal	35.855	7.1	1	0	2	0	708	5990	472	6226		4
81	Munoz	2014	10	1	1	La Clínica de Prevención Primaria del Hospital Militar Central	Revista Colombiana de Cardiologia		10	1	1	2	0	96	751	61	786	0.658	2
82	DeFilippis	2015	2	1	0	MESA	Annals of Internal Medicine	51.598	10.2	1	1	2	0	398	3829	263	3964	0.68	2
83	Grossman	2015	3	0	1	Grossman et al.	American Journal of Cardiology	3.133	6.5	1	0	2	0	66	500	53	513		4
84	Beaney	2015	7	1	1	NPHSII	PLoS ONE	3.752	13.5	1	0	2	2	289	2486	213	2562		3
85	Heidari	2015	9	0	1	Teheran cohort	American Heart Journal	5.099	8.5	0	1	2	2			299	2308	0.74	4
86	Goldstein	2015	9	0	0	ARIC	Genetic Epidemiology	2.344	10	1	1	1	0	628	7863	620	7871	0.774	4
87	Nargesi	2016	1	0	1	Teheran cohort	Atherosclerosis	6.851	8.5	0	1	2	2			176	1410	0.72	4
88	Nadjiri	2016	3	0	1	Nadjiri et al.	International Journal of Cardiovascular Imaging	2.316	5	1	0	2	2	153	1334	114	1373		4
89	Barbier	2016	7	0	1	PIVUS	Journal of Cardiovascular Magnetic Resonance	6.903	11	0	1	2	2			18	164	0.68	4
90	Gerritsen	2016	8	0	1	SMART	Growth Factors	2.394	6.5	1	0	1	1	151	1076	138	1089		4
91	Mahabadi	2016	10	0	1	Heinz Nixdorf Recall (HNR)	JACC: Cardiovascular Imaging	16.051	9.9	1	0	2	2	410	3220	139	3491	0.7	4
92	Herrera	2016	10	1	1	Infectious Disease Unit at Hospital del Mar	HIV Clinical Trials	1.821	10.2	1	0	2	2	40	562	20	582		2
93	Iribarren	2016	12	0	0	GERA	Circulation: Cardiovascular Genetics	4.534	5.9	1	1	2	0	4364	47590	3120	48834	0.692	4
94	Gander	2017	5	0	0	ACLS	Preventive Medicine Reports	2.813	12	0	1	1	0			499	29355	0.797	4
95	Forés	2018	1	0	1	ARTPER	PLoS ONE	3.752	8.9	1	0	2	0	389	2327	141	2575	0.68	4
96	Iribarren	2018	5	0	0	GERA	Scientific Reports	4.997	8.7	0	1	1	0	674	10568	516	10726	0.723	4
97	Chien	2018	6	1	1	Triple High Survey	Circulation Journal	3.35	10	1	1	1	2	148	3411	63	3496	0.823	2
98	Calvo-Hueros	2020	2	1	1	Centro de Salud: La Paz 2	Primary Care Diabetes	2.567	10	1	1	2	2	25	463	65	423	0.54	2
